# Supplementary material for: Optimizing Belantamab Mafodotin in Relapsed or Refractory Multiple Myeloma: Impact of Dose Modifications on Adverse Events and Hematologic Response in a Real-World Retrospective Study
Source: Cancers (Basel). 2025 Jul 19;17(14):2398. doi: 10.3390/cancers17142398 (PMC12294064; doi:10.3390/cancers17142398)
Supplement: Supplementary file 1 [file cancers-17-02398-s001.zip]

Archive with 1 entries (1 files):
- cancers-3746404-supplementary.pdf
